# Supplementary material for: High-Dietary Fiber Diet Reduces Arsenic Oral Bioavailability and Health Risk from Soils by Regulating Gut Microbiota and Intestinal Barrier Function
Source: Foods. 2026 Jun 2;15(11):1961. doi: 10.3390/foods15111961 (PMC13257037; doi:10.3390/foods15111961)
Supplement: Supplementary file 1 [file foods-15-01961-s001.zip]

Archive with 1 entries (1 files):
- foods-4313555-supplementary.pdf
